# Supplementary material for: Ephedra-Treated Donor-Derived Gut Microbiota Transplantation Ameliorates High Fat Diet-Induced Obesity in Rats
Source: Int J Environ Res Public Health. 2017 May 23;14(6):555. doi: 10.3390/ijerph14060555 (PMC5486241; doi:10.3390/ijerph14060555)
Supplement: Supplementary file 1 [file ijerph-14-00555-s001.zip]

Archive with 3 entries (2 files):
- ijerph-187696-supplementary/
- ijerph-187696-supplementary/ijerph-187696-supplementary.pdf
- ijerph-187696-supplementary/Supplementary Table 20170519.xlsx
