# Supplementary material for: Ephedra-Treated Donor-Derived Gut Microbiota Transplantation Ameliorates High Fat Diet-Induced Obesity in Rats
Source: Int J Environ Res Public Health. 2017 May 23;14(6):555. doi: 10.3390/ijerph14060555 (PMC5486241; doi:10.3390/ijerph14060555)
Supplement: Supplementary file 1 [file ijerph-14-00555-s001.zip › ijerph-187696-supplementary/Supplementary Table 20170519.xlsx]

## Sheet: Table S1-a
Table S1-a. Fecal endotoxin concentration and quality control
EU/g stool		sample 1	Mean	SD	C.V.%	sample 2	Mean	SD	C.V.%	sample 3	Mean	SD	C.V.%	sample 4	Mean	SD	C.V.%	sample 5	Mean	SD	C.V.%	sample 6	Mean	SD	C.V.%	Total Mean	Total SD	p value
	NC	-	-	-	-
		-
MP	Normal	242.488	230.872	16.4275	0.0711542	239.952	237.536	3.41674	0.0143841	245.487	262.328	23.8168	0.09079	265.152	248.336	23.7814	0.0957631	99.185	104.72	7.82767	0.0747486	254.977	266.008	15.6002	0.0586456	224.967	60.4624
		219.256				235.12				279.169				231.52				110.255				277.039
	HFD	368.046	358.352	13.7094	0.0382568	357.565	351.784	8.17557	0.0232403	211.48	204.392	10.0239	0.0490427	274.672	278.544	5.47583	0.0196588	446.981	461.424	20.4255	0.0442662	404.008	394.16	13.9272	0.0353338	341.443	89.7849	0.0277073	vs MP Nor
		348.658				346.003				197.304				282.416				475.867				384.312
	Es	262.231	261.352	1.24309	0.0047564	233.786	227.496	8.8954	0.0391014	263.471	277.056	19.2121	0.0693437	157.689	162.024	6.13062	0.0378377	276.359	268.04	11.7648	0.0438921	262.282	266.272	5.64271	0.0211915	243.707	43.4964	0.0464175	vs MP HFD
		260.473				221.206				290.641				166.359				259.721				270.262
MT	Normal	238.636	227.616	15.5846	0.068469	346.876	340.456	9.07925	0.0266679	327.189	337.056	13.954	0.0413998													301.709	64.1892
		216.596				334.036				346.923
	HFD	475.226	483.904	12.2725	0.0253615	481.432	475.392	8.54185	0.017968	402.799	395.4	10.4638	0.0264637													451.565	48.8264	0.0356714	vs MT Nor
		492.582				469.352				388.001
	Es	295.268	300.616	7.56321	0.0251591	194.962	185.496	13.3869	0.0721684	285.892	292.592	9.47523	0.0323838													259.568	64.2736	0.0168335	vs MT HFD
		305.964				176.03				299.292
Abbreviations: NC, negative control; SD, standard deviation; C.V., coefficient of variation

## Sheet: Table S1-b
				Table S1-b. Fecal endotoxin concentration and quality control
1000x dilution		sample 1				sample 2				sample 3				sample 4				sample 5				sample 6
EU/g stool		spiked	non-spiked	Difference	% Recovery	spiked	non-spiked	Difference	% Recovery	spiked	non-spiked	Difference	% Recovery	spiked	non-spiked	Difference	% Recovery	spiked	non-spiked	Difference	% Recovery	spiked	non-spiked	Difference	% Recovery
MP	Normal	0.723	0.231	0.492	98.4256	0.658	0.238	0.42	84.0928	0.693	0.262	0.431	86.1344	0.733	0.248	0.485	96.9328	0.636	0.105	0.531	106.256	0.703	0.266	0.437	87.3984
	HFD	0.736	0.358	0.378	75.5296	0.84	0.352	0.488	97.6432	0.753	0.204	0.549	109.722	0.884	0.279	0.605	121.091	0.964	0.461	0.502	100.515	0.947	0.394	0.553	110.568
	Es	0.632	0.261	0.371	74.1296	0.698	0.227	0.471	94.1008	0.689	0.277	0.412	82.3888	0.541	0.162	0.379	75.7952	0.719	0.268	0.451	90.192	0.789	0.266	0.523	104.546
MT	Normal	0.562	0.228	0.334	66.8768	0.862	0.34	0.522	104.309	0.91	0.337	0.573	114.589
	HFD	0.853	0.484	0.369	73.8192	0.925	0.475	0.45	89.9216	0.961	0.395	0.566	113.12
	Es	0.803	0.301	0.502	100.477	0.665	0.185	0.48	95.9008	0.832	0.293	0.539	107.882
